# Supplementary material for: Bioenergetic Health Assessment of a Single Caenorhabditis elegans from Postembryonic Development to Aging Stages via Monitoring Changes in the Oxygen Consumption Rate within a Microfluidic Device
Source: Sensors (Basel). 2018 Jul 28;18(8):2453. doi: 10.3390/s18082453 (PMC6111518; doi:10.3390/s18082453)
Supplement: Supplementary file 1 [file sensors-18-02453-s001.zip]

Archive with 2 entries (2 files):
- Sensors-C elegans-Supplement.docx
- Video S1.mp4
